# Supplementary material for: The clinical outcomes of anterior minimally invasive inverted PHILOS plate fixation for distal humeral shaft fractures
Source: J Orthop Surg Res. 2025 Feb 19;20:177. doi: 10.1186/s13018-025-05560-2 (PMC11837353; doi:10.1186/s13018-025-05560-2)
Supplement: Supplementary file 1 — Supplementary Material 1 [file 13018_2025_5560_MOESM1_ESM.xlsx]

## Sheet: Sheet1
	性别（男=1 女=2）	年龄	侧别	骨折分型(AO分型)	远端螺钉数量（个）	骨折远端皮质长度cm	手术时间h	出血量ml	随访时间w	切口长度cm	骨折愈合时间	末次随访肘关节VAS	末次随访肩关节VAS	末次随访Constant评分	末次随访MEPS评分
陈赐杰-1000553484-迪恩数据	1	48	右	c1	6	4.91	1	50	24	12	10	1	1	90	100
陈自立-1000560209-科仪数据	1	18	右	b1	5	2.13	1.9	100	9	13	18	1	1	100	100
洪一尘-1000558378-迪恩数据	1	33	左	a1	5	3.41	1.63	100	10	15	18	2	1	100	100
黄沛然-1000499738-迪恩数据（典型-体位照）	1	32	左	a1	4	3.23	2.08	150	26	16	9	0	0	80	86
林克宇-1000527542-科仪数据	1	24	右	a1	4	3.38	1.13	100	6	11	6	0	0	100	100
林若轩-1000559106-迪恩数据	1	16	右	a1	5	2.65	2.08	100	12	10	12	1	1	88	98
刘昊-1000524186-科仪数据	1	28	右	b1	6	2.67	1.58	50	20	10	12	0	0	95	85
潘熙阳1000557096-迪恩数据	1	17	左	a1	6	2.94	2.17	50	2	11	12	1	1	90	80
邱炜杰-1000477577科仪数据	1	18	左	a1	5	4.37	1.37	50	22	10	12	1	1	100	92
孙杰-1000523588-迪恩数据	1	22	右	a1	5	5.29	2.22	100	1	8	12	2	0	90	75
巫朝福-1000559323-科仪数据	1	33	右	b1	6	4.29	1.17	50	30	11	8	0	0	100	80
杨琼明-1000535920-科仪数据	1	16	右	a1	6	3.14	2	100	6	12	18	0	0	86	100
于隆-1000525464-科仪数据	1	23	左	a1	5	2.92	1.3	50	10	10	11	2	2	85	80
郑炜强-1000538716-科仪数据	1	24	右	a1	3	3.01	1.25	50	12	12	10	1	2	96	85
周鸿镇-1000519719-迪恩数据（体位照）	1	35	右	a1	6	3.36	1	100	10	11	18	1	2	90	80
邹世杰-1000524862-科仪数据	1	21	右	a1	7	4.41	1.3	50	10	11	12	2	3	100	98
林飞-1000258205	1	30	右	a1	5	3.49	1.3	100	20	11	16	1	2	92	96
姚永杰-1000562955	1	47	左	a1	5	4.45	1.08	30	18	10	9	3	3	100	85
薛燕君-1000495506-科仪数据	2	69	左	a3	6	5.05	2.7	100	6	10	10	2	1	90	100
曾金梅-1000487427-科仪数据	2	77	右	a1	7	3.65	1.33	50	12	10	13	1	0	100	80
陈秀-1000444516-X1770064-迪恩数据	2	30	右	a3	5	8.69	1.16	50	12	7	12	1	1	100	88
陈云清-1000484606-科仪数据（体位照）	2	33	左	a1	6	2.98	1.67	50	12	11	12	1	0	90	98
蒋秀琼-1000255504-迪恩数据	2	60	右	a1	6	2.96	3.58	50	30	11	15	1	1	80	85
林秀容-1000424564-迪恩数据	2	41	右	a1	9	4.17	3.58	100	20	12	6	1	1	100	96
魏子涵-1000510092-迪恩数据	2	16	左	a1	5	4.11	2.23	50	12	10	6	1	2	88	100
吴平京-1000558311-迪恩数据	2	39	左	a1	6	2.93	2.17	100	6	11	6	2	2	90	90
谢宝琴-1000489417-科仪数据	2	50	右	a1	9	4.04	1.42	100	9	10	6	0	2	87	95
余雪碧-1000476078-X2156940-合并内侧切口-迪恩数据	2	28	右	a1	4	3.11	1.3	50	15	10	12	0	2	80	95
张玉珍-1000500181-科仪数据	2	53	右	a1	8	2.65	1.38	150	18	13	12	2	2	98	86
林妹妹-1000564770	2	74	左	a1	5	10.9	1.23	50	18	8	6	1	1	88	100
林昕怡-1000567483	2	17	右	a1	7	3.79	1.5	100	19	12	10	0	0	95	95
陈赛贞-1000566807	2	74	右	b1	6	2.52	1.37	50	17	10	12	0	0	98	98
